# Supplementary material for: Effects of salt stress on the photosynthetic physiology and mineral ion absorption and distribution in white willow (Salix alba L.)
Source: PLoS One. 2021 Nov 18;16(11):e0260086. doi: 10.1371/journal.pone.0260086 (PMC8601552; doi:10.1371/journal.pone.0260086)
Supplement: S1 Appendix — (XLSX) [file pone.0260086.s001.xlsx]

## Sheet: Sheet1
S1 Table. Effects of salt stress on ion content in roots and leaves of Salix alba L(Data in Fig. 4)
NaCl Concentration(mM)	Na+ Concentration (mg/g)						K+ Concentration (mg/g)						Ca2+Concentration (mg/g)
	Leaf	Leaf(average)	Leaf(standard deviation)	Root	Root(average)	Root(standard deviation)	Leaf	Leaf(average)	Leaf(standard deviation)	Root	Root(average)	Root(standard deviation)	Leaf	Leaf(average)	Leaf(standard deviation)	Root	Root(average)	Root(standard deviation)
CK	0.52	0.53	0.01	1.85	1.85667	0.0503322	30.34	30.79	0.47	40.57	41.9633	1.49346	0.94	0.983333	0.0450925	1.15	1.12333	0.0305505
	0.53			1.91			30.7533			43.54			0.98			1.09
	0.54			1.81			31.27			41.78			1.03			1.13
171	2.75	2.88333	0.115902	10.69	10.6833	0.450037	33.95	35.1	1.25	37.48	37.75	0.292062	1.05	1.05667	0.0305505	1.04	1.03667	0.0351188
	2.94			11.13			34.92			38.06			1.03			1.07
	2.96			10.23			36.43			37.71			1.09			1
342	4.46	4.73333	0.253246	13.38	13.4	0.560268	28.96	30.5	1.7	34.91	35.6833	1.19525	1.06	1.11667	0.0550757	0.88	0.923333	0.0450925
	4.78			13.97			30.22			37.06			1.12			0.97
	4.96			12.85			32.32			35.08			1.17			0.92
513	7.84	7.99333	0.215716	18.46	18.41	0.4272	16.39	16.61	0.23	19.43	19.3933	0.346458	0.73	0.713333	0.0208167	0.59	0.583333	0.0208167
	7.9			18.81			16.85			19.03			0.69			0.6
	8.24			17.96			16.58			19.72			0.72			0.56
684	11.37	11.1867	0.215019	22.59	22.67	0.484974	11.29	11.26	0.32	13.04	13.0733	0.740563	0.56	0.556667	0.0057735	0.4	0.4	0.01
	10.95			23.19			11.56			13.83			0.56			0.41
	11.24			22.23			10.93			12.35			0.55			0.39
S2Table.Effects of salt stress on Na+/ K+ and Na+/ Ca2+ in roots and leaves of Salix alba L (Data in Fig.5 and 6)
NaCl Concentration(mM)	The ratio of Na+/ K+						The ratio of Na+/ Ca2+
	Leaf	Leaf(average)	Leaf(standard deviation)	Root	Root(average)	Root(standard deviation)	Leaf	Leaf(average)	Leaf(standard deviation)	Root	Root(average)	Root(standard deviation)
CK	0.0171391	0.017214	6.71822e-05	0.0456002	0.0442634	0.00118944	0.553191	0.539427	0.0145098	1.6087	1.65425	0.0849762
	0.0172339			0.0438677			0.540816			1.75229
	0.0172689			0.0433222			0.524272			1.60177
171	0.0810015	0.0821485	0.00177448	0.285219	0.282978	0.0107527	2.61905	2.72967	0.11829	10.2788	10.3036	0.0885622
	0.0841924			0.292433			2.85437			10.4019
	0.0812517			0.271281			2.7156			10.23
342	0.154006	0.155215	0.00257645	0.383271	0.375511	0.00857468	4.20755	4.23824	0.0301694	15.2045	14.5247	0.627624
	0.158173			0.376956			4.26786			14.4021
	0.153465			0.366306			4.23932			13.9674
513	0.47834	0.481389	0.0143164	0.950077	0.949756	0.0388454	10.7397	11.2111	0.408271	31.2881	31.5699	0.435476
	0.468843			0.988439			11.4493			31.35
	0.496984			0.910751			11.4444			32.0714
684	1.00709	0.994227	0.0420661	1.73236	1.73638	0.0617036	20.3036	20.0978	0.476	56.475	56.6787	0.28159
	0.947232			1.67679			19.5536			56.561
	1.02836			1.8			20.4364			57
S3 Table. Effects of salt stress on selective uptake and transportation of ion in roots and leaves of Salix alba L(Data in Fig.7)
NaCl Concentration(mM)	Root SAK, Na and SACa, Na						Leaf STK, Na and STCa, Na
	Root SAK, Na	Root SAK, Na(average)	Root SAK, Na(standard deviation)	Root SACa, Na	Root SACa, Na(average)	Root SACa, Na(standard deviation)	Leaf STK, Na	Leaf STK, Na(average)	Leaf STK, Na(standard deviation)	Leaf STCa, Na	Leaf STCa, Na (average)	Leaf STCa, Na (standard deviation)
CK	0			0			2.6606	2.57157	0.0792616	2.90803	3.06778	0.166387
	0			0			2.54543			3.24009
	0			0			2.50867			3.05523
171	5.06659	5.1117	0.196573	0.166019	0.165629	0.001	3.52116	3.44444	0.0945762	3.92465	3.77866	0.140584
	4.9416			0.164056			3.47339			3.64419
	5.3269			0.166812			3.33877			3.76713
342	7.5408	7.69933	0.176841	0.22447	0.235267	0.01	2.48869	2.41959	0.0598688	3.61364	3.42764	0.165952
	7.66713			0.236978			2.38318			3.37454
	7.89006			0.244353			2.38689			3.29473
513	4.55648	4.56311	0.186884	0.163903	0.16246	0.002	1.98619	1.97567	0.138151	2.91331	2.81794	0.0886061
	4.37964			0.163579			2.10825			2.73816
	4.75323			0.159899			1.83255			2.80236
684	3.33669	3.33175	0.196573	0.120455	0.120025	0.001	1.72017	1.74691	0.0251908	2.78153	2.8211	0.0620539
	3.44727			0.120272			1.7702			2.89262
	3.2113			0.119346			1.75036			2.78915
S4 Table. Effects of salt stress on photosynthetic parameter in leaves of Salix alba L(Data in Fig.8 and 9 )
NaCl Concentration(mM)	Pn	Pn(average)	Pn(standard deviation)	E	E (average)	E(standard deviation)	Ci	Ci (average)	Ci(standard deviation)	Gs	Gs (average)	Gs(standard deviation)
CK	2.46666	2.427	0.2239	1.27	1.18059	0.117642	323.55	326.483	4.25263	62.78	66.464	3.03485
	2.21			1			333.89			63.64
	2.18			1.12177			324.925			67.75
	2.65			1.2512			326.07			69.13
	2.63			1.26			323.978			69.02
171	2.07	2.48	0.1275	1.11	1.066	0.0364692	318.91	306.17	11.93	63.91	60.618	3.35147
	2.33			1.04			292.71			57.8
	2.59			1.02			315.68			56.5
	2.44			1.07			294.82			61.31
	2.4			1.09			308.73			63.57
342	2.06	2.07	0.0796	0.93	0.942	0.0443847	297.27	292.56	8.92772	51.36	52.486	2.98216
	1.99			0.98			279.53			55.29
	2.19			0.87			301.01			50.82
	2.01			0.97			297.76			49.04
	2.1			0.96			287.23			55.92
513	1.71	1.64	0.0712741	0.72	0.748	0.0432435	317.07	328.702	10.7795	47.92	48.574	2.6668
	1.55			0.71			344.68			46.63
	1.68			0.82			324.36			53.13
	1.67			0.75			333.96			46.71
	1.57			0.74			323.44			48.48
684	1.15	1.17	0.04393	0.5	0.474	0.0194936	339.5	5.50843	5.50843	40.69	39.386	1.87068
	1.22			0.46			338.95			38.33
	1.19			0.45			329.07			37.22
	1.2			0.48			339.12			41.87
	1.11			0.48			329.21			38.82
S5 Table.Changes of Chlorophyll a fluorescence parameters under salt stress of Salix alba L(Data in Fig.11)
NaCl Concentration(mM)	φPo	φPo(average)	φPo(standard deviation)	ψO	ψO(average)	ψO(standard deviation)	φEo	φEo(average)	φEo(standard deviation)	φDo	φDo(average)	φDo(standard deviation)
CK	0.767407	0.759991	0.00647514	0.438264	0.433099	0.00464391	0.336327	0.32917	0.00622587	0.232593	0.240009	0.00647514
	0.755456			0.431765			0.32618			0.244544
	0.75711			0.429269			0.325004			0.24289
171	0.743149	0.755155	0.0104285	0.428936	0.43659	0.00665895	0.318764	0.329739	0.00954238	0.256851	0.244845	0.0104285
	0.761967			0.441057			0.336071			0.238033
	0.760348			0.439776			0.334382			0.239652
342	0.74	0.744333	0.0051316	0.394991	0.385331	0.0139279	0.286688	0.290494	0.00712985	0.251	0.245667	0.00472582
	0.75			0.391635			0.298719			0.242
	0.743			0.369365			0.286074			0.244
513	0.739	0.738667	0.0085049	0.364926	0.355165	0.0218417	0.273156	0.265753	0.013492	0.251474	0.251402	0.00915284
	0.73			0.370425			0.273922			0.260518
	0.747			0.330145			0.25018			0.242212
684	0.709976	0.725151	0.018053	0.317431	0.327134	0.0100056	0.225369	0.23734	0.0131499	0.290024	0.274849	0.018053
	0.720361			0.326555			0.235237			0.279639
	0.745116			0.337417			0.251415			0.254884
S6 Table. The changes of Performance index and driving force under different salt stress.(Data in Fig.12 and 13)
NaCl Concentration(mM)	PIABS	PIABS(average)	PIABS(standard deviation)	PICSm	PICSm(average)	PICSm(standard deviation)	DFCSm	DFCSm(average)	DFCSm(standard deviation)
CK	1.02764	1.01955	0.0648796	20367.8	20237.5	621.532	3.67554	3.68485	0.0373791
	1.08			20783.5			3.726
	0.951			19561.1			3.653
171	0.896676	1.01091	0.103979	18822	19621	920.132	3.67502	3.68078	0.0165317
	1.10004			20627			3.69942
	1.036			19414			3.6679
342	0.826	0.810333	0.0333816	15320	16178	794.762	3.475	3.575	0.0882553
	0.772			16889			3.608
	0.833			16325			3.642
513	0.592	0.600667	0.0309246	12137	11351.3	680.584	3.42331	3.4531	0.0380758
	0.575			10943			3.44
	0.635			10974			3.496
684	0.402	0.406333	0.0178979	6479	6804.33	291.817	3.27642	3.27081	0.0172807
	0.391			6891			3.28458
	0.426			7043			3.25142
